# Supplementary material for: Aluminates with Fluorinated Schiff Bases: Influence of the Alkali Metal–Fluorine Interactions in Structure Stabilization
Source: Molecules. 2018 Nov 27;23(12):3108. doi: 10.3390/molecules23123108 (PMC6321257; doi:10.3390/molecules23123108)
Supplement: Supplementary file 1 [file molecules-23-03108-s001.zip]

Archive with 4 entries (3 files):
- molecules-397442-sup-proof back/
- molecules-397442-sup-proof back/archive_1a.cif
- molecules-397442-sup-proof back/archive_2a.cif
- molecules-397442-sup-proof back/molecules-397442-sup-proof back.pdf
