# Supplementary material for: Aluminates with Fluorinated Schiff Bases: Influence of the Alkali Metal–Fluorine Interactions in Structure Stabilization
Source: Molecules. 2018 Nov 27;23(12):3108. doi: 10.3390/molecules23123108 (PMC6321257; doi:10.3390/molecules23123108)
Supplement: Supplementary file 1 [file molecules-23-03108-s001.zip › molecules-397442-sup-proof back/archive_1a.cif]

#\#CIF_1.1
 
#  CIF produced by WinGX routine CIF_UPDATE
#  Created on 2018-01-25 at 13:11:33
#  Using CIFtbx version 3.0.4  1 Sep 2006
 
#  Dictionary name : cif_core.dic
#  Dictionary vers : 2.4.3
#  Request file    : c:\wingx\files\archive.reqdat
#  CIF files read  : mono project
 
#------------------ SECTION 1. GLOBAL INFORMATION ---------------------------#
 
data_global
 
#------------------ AUDIT DETAILS -------------------------------------------#
 
_audit_creation_date            2018-01-25
_audit_creation_method          'WinGX routine CIF_UPDATE'
_audit_conform_dict_name        cif_core.dic
_audit_conform_dict_version     2.4.3
_audit_conform_dict_location    ftp://ftp.iucr.org/pub/cif_core.dic
_audit_update_record            ?
 
#------------------ AUTHOR DETAILS -------------------------------------------#
 
# Name and address of author for correspondence
 
_publ_contact_author_name       'Mosquera, Marta Elena Gonzalez'
_publ_contact_author_address
;
Dpto Quimica Organica y Quimica Inorganica
Facultad de Farmacia
28801 Alcala de Henares
Madrid
Spain
;
_publ_contact_author_email       'martaeg.mosquera@uah.es'
_publ_contact_author_fax         '00 34 91 8854683'
_publ_contact_author_phone       '00 34 91 8854779'
 
 
# Insert blank lines between references
 
_publ_section_references
;
Blessing, R. H. (1995) Acta Cryst., A51, 33-38.
 
Blessing, R. H. (1987) Cryst. Rev. 1, 3-58.
 
Blessing, R. H. (1989) J. Appl. Cryst. 22, 396-397.
 
Bruker (2012) APEX2 (Version 2012.10-0), SAINT (version 8.27B), SADABS
(version 2012/1), BrukerAXS Inc, Madison, Wisconsin, USA.
 
ABSCOR: Higashi, T. (1995). ABSCOR. Rigaku Corporation, Tokyo, Japan.
 
CAD-4 Software: Enraf-Nonius (1989). CAD-4 Software (or CAD-4 EXPRESS).
Enraf-Nonius, Delft, The Netherlands.
 
Cambridge Structural Database: Allen, F. R. (2002). Acta Cryst. B58, 380-388.
 
CAMERON: Watkin, D. J., Prout, C. K. & Pearce, L. J. (1996). CAMERON.
Chemical Crystallography Laboratory, Oxford, England.
 
CrysAlis CCD, CrysAlis RED and associated programs: Oxford Diffraction (2006).
Program name(s). Oxford Diffraction Ltd, Abingdon, England.
 
CRYSTALS: Betteridge, P. W., Carruthers, J. R., Cooper, R. I., Prout, K. &
Watkin, D. J. (2003). J. Appl. Cryst. 36, 1487.
 
COLLECT: Nonius (1998). COLLECT. Nonius BV, Delft, The Netherlands.
 
DENZO/SCALEPACK:  Otwinowski, Z. & Minor, W. (1997). Methods in Enzymology,
Vol. 276, Macromolecular Crystallography, Part A, edited by C. W. Carter Jr
& R. M. Sweet, pp. 307-326. New York: Academic Press.
 
DIAMOND: Brandenburg, K.(2006). DIAMOND. Crystal Impact GbR, Bonn, Germany.
 
DIF4 and REDU4: Stoe & Cie (1991). Program name(s). Stoe & Cie, Darmstadt,
Germany.
 
DIFABS: Walker, N. &  Stuart, D. (1983). Acta Cryst., A39, 158 - 166.
 
DIRAX: Duisenberg, A. J. M. (1992). J. Appl. Cryst. 25, 92-96.
 
DIRDIF-2008: Beurskens, P.T., Beurskens, G., de Gelder, R., Garci\'ia-Granda,
S., Gould, R.O. & Smits, J.M.M. (2008) The DIRDIF-2008 program
system, Crystallography Laboratory, Radboud University  Nijmegen,
The Netherlands.
 
EDMA: Palatinus, L., Prathapa, S. J. & van Smaalen, S. (2012) J. Appl. Cryst.
45, 575-580.
 
enCIFer: Allen, F. H., Johnson, O., Shields, G. P., Smith, B. R. & Towler,
M. (2004). J. Appl. Cryst. 37, 335-338.
 
EVALCCD: Duisenberg, A. J. M., Kroon-Batenburg, L. M. J. & Schreurs,
A. M. M. (2003). J. Appl. Cryst. 36, 220-229.
 
JANA2000: Petricek, V. & Dusek, M. (2000). JANA2000. Institute of Physics,
Czech Academy of Sciences, Prague, Czech Republic.
 
MERCURY: Macrae, C. F., Bruno, I. J., Chisholm, J. A., Edgington,
P. R., McCabe, P., Pidcock, E., Rodriguez-Monge, L., Taylor, R.,
van de Streek, J. & Wood, P. A. (2008). J. Appl. Cryst. 41, 466-470.
 
MOGUL: Bruno, I. J., Cole, J. C., Kessler, M., Luo, J., Motherwell,
W. D. S., Purkis, L. H., Smith, B. R., Taylor, R., Cooper, R. I., Harris,
S. E. & Orpen, A. G. (2004). J. Chem. Inf. Comput. Sci. 44, 2133-2144.
 
ORTEPII: Johnson, C. K. (1976). ORTEPII. Report ORNL-5138. Oak Ridge
National Laboratory, Tennessee, USA.
 
ORTEPIII:  Burnett, M. N. & Johnson, C. K. (1996). ORTEPIII.
Report ORNL-6895. Oak Ridge National Laboratory, Tennessee, USA.
 
ORTEP-3: Farrugia, L. J. (2012). J. Appl. Cryst. 45, 849-854.
 
PARST: Nardelli, M. (1995). J. Appl. Cryst. 28, 659.
 
PLATON: Spek, A. L. (2009). Acta. Cryst. D65, 148-155.
 
PROCESS: Rigaku (1996). PROCESS. Rigaku Corporation, Tokyo, Japan.
 
PROCESS-AUTO: Rigaku (1998). PROCESS-AUTO. Rigaku Corporation, Tokyo, Japan.
 
PublCIF: Westrip, S. P. (2010). J. Appl. Cryst. 43, 920-925.
 
SCHAKAL: Keller, E. (1999) University of Freiburg, Germany.
 
SHELX: Sheldrick, G. M. (2008). Acta Cryst. A64, 112-122.
 
SHELXD: Schneider, T. R. & Sheldrick, G. M. (2002) Acta Cryst. D58, 1772-1779.
 
SIR92: Altomare, A., Cascarano, G., Giacovazzo, C., Guagliardi, A., Burla,
M. C., Polidori, G. & Camalli, M. (1994). J. Appl. Cryst. 27, 435.
 
SIR97: Altomare, A., Burla, M. C., Camalli, M., Cascarano, G. L.,
Giacovazzo, C., Guagliardi, A., Moliterni, A. G. G., Polidori, G. &
Spagna, R. (1999). J. Appl. Cryst. 32, 115-119.
 
SIR2002: Burla, M. C., Camalli, M., Carrozzini, B., Cascarano, G. L.,
Giacovazzo, C., Polidori, G. & Spagna, R. (2003). J. Appl. Cryst. 36, 1103.
 
SIR2004: Burla, M. C., Caliandro, R., Camalli, M., Carrozzini, B.,
Cascarano, G. L., De Caro, L., Giacovazzo, C., Polidori, G. & Spagna, R.
(2005). J. Appl. Cryst. 38, 381-388.
 
SIR2008 & IL MILIONE: Burla, M. C., Caliandro, R., Camalli, M., Carrozzini, B.,
Cascarano, G. L., De Caro, L., Giacovazzo, C., Polidori, G., Siliqi, D.,
& Spagna, R. (2007). J. Appl. Cryst. 40, 609-613.
 
SIR2011: Burla, M. C., Caliandro, R., Camalli, M., Carrozzini, B.,
Cascarano, G. L., Giacovazzo, C., Mallamo, M., Mazzone, A., Polidori, G.
& Spagna, R. (2012). J. Appl. Cryst. 45, 357-361.
 
SUPERFLIP: Palatinus, L. & Chapuis, G. (2007) J. Appl. Cryst. 40, 786-790.
 
TEXSAN: Molecular Structure Corporation & Rigaku (2000). TEXSAN. MSC,
The Woodlands, Texas, USA, and Rigaku Corporation, Tokyo, Japan.
 
WinGX: Farrugia, L. J. (2012). J. Appl. Cryst. 45, 849-854.
 
X-AREA, X-RED, X-RED32, X-SHAPE:  Stoe & Cie (2002). Program name(s).
Stoe & Cie GmbH, Darmstadt, Germany.
 
XCAD4: Harms, K. & Wocadlo, S. (1995). XCAD4. University of Marburg, Germany.
 
XSCANS: Siemens (1994). XSCANS. Siemens Analytical X-ray Instruments Inc.,
Madison, Wisconsin, USA.
 
;
 
#------------------  SECTION 2. COMPOUND(S) DETAILS -------------------------#
 
data_1b
 
_audit_creation_date                    2018-01-25T13:11:33-00:00
_audit_creation_method                  'WinGX routine CIF_UPDATE'
_audit_conform_dict_name                cif_core.dic
_audit_conform_dict_version             2.4.3
_audit_conform_dict_location            ftp://ftp.iucr.org/pub/cif_core.dic
_publ_requested_category                FM
 
#----------------------------------------------------------------------------#
#                   CHEMICAL INFORMATION                                     #
#----------------------------------------------------------------------------#
 
_chemical_formula_moiety                'C32 H34 Al2 F4 Li2 N2 O2�2 (C6 H6)'
_chemical_formula_sum                   'C44 H46 Al2 F4 Li2 N2 O2'
_chemical_formula_weight                778.67
 
#----------------------------------------------------------------------------#
#                   UNIT CELL INFORMATION                                    #
#----------------------------------------------------------------------------#
 
_symmetry_cell_setting                  monoclinic
_symmetry_space_group_name_H-M          'P 21/c'
_symmetry_space_group_name_Hall         '-P 2ybc'
_symmetry_Int_Tables_number             14
loop_
    _symmetry_equiv_pos_as_xyz
'x, y, z'
'-x, y+1/2, -z+1/2'
'-x, -y, -z'
'x, -y-1/2, z-1/2'
 
_cell_length_a                          11.699(3)
_cell_length_b                          16.669(6)
_cell_length_c                          10.7558(17)
_cell_angle_alpha                       90
_cell_angle_beta                        90.35(2)
_cell_angle_gamma                       90
_cell_volume                            2097.5(9)
_cell_formula_units_Z                   2
_cell_measurement_temperature           200(2)
_cell_measurement_reflns_used           34
_cell_measurement_theta_min             3.56
_cell_measurement_theta_max             18.21
_cell_measurement_wavelength            0.71073
 
#----------------------------------------------------------------------------#
#                   CRYSTAL INFORMATION                                      #
#----------------------------------------------------------------------------#
 
_exptl_crystal_description        prism
_exptl_crystal_colour             yellow

_exptl_crystal_size_max                 0.45
_exptl_crystal_size_mid                 0.42
_exptl_crystal_size_min                 0.27
_exptl_crystal_density_diffrn           1.233
_exptl_crystal_density_method           'not measured'
_exptl_crystal_F_000                    816
 
#----------------------------------------------------------------------------#
#                   ABSORPTION CORRECTION                                    #
#----------------------------------------------------------------------------#
 
_exptl_absorpt_coefficient_mu           0.125
_exptl_absorpt_correction_type     multi-scan
_exptl_absorpt_process_details
;
 R.H. Blessing, Acta Cryst. (1995), A51, 33-38
;

_exptl_absorpt_correction_T_min    0.675
_exptl_absorpt_correction_T_max    2.142
 
#----------------------------------------------------------------------------#
#                   DATA COLLECTION                                          #
#----------------------------------------------------------------------------#
 
_diffrn_source                          'Enraf Nonius FR590'
_diffrn_ambient_temperature             200(2)
_diffrn_radiation_wavelength            0.71073
_diffrn_radiation_type                  MoK\a
_diffrn_radiation_monochromator         'horizonally mounted graphite crystal'
_diffrn_radiation_probe                 x-ray
_diffrn_detector                        'CCD plate'
_diffrn_detector_area_resol_mean        9
_diffrn_orient_matrix_ub_11             0.01
_diffrn_orient_matrix_ub_12             0
_diffrn_orient_matrix_ub_13             0
_diffrn_orient_matrix_ub_21             0
_diffrn_orient_matrix_ub_22             0.01
_diffrn_orient_matrix_ub_23             0
_diffrn_orient_matrix_ub_31             0
_diffrn_orient_matrix_ub_32             0
_diffrn_orient_matrix_ub_33             0.01
_diffrn_measurement_device              '95mm CCD camera on \k-goniostat'
_diffrn_measurement_device_type         KappaCCD
_diffrn_measurement_method              'CCD rotation images, thick slices'
_diffrn_standards_number                0
_diffrn_standards_interval_time         .
_diffrn_standards_interval_count        .
_diffrn_standards_decay_%               ?
_diffrn_reflns_av_R_equivalents         0.1953
_diffrn_reflns_av_unetI/netI            0.2471
_diffrn_reflns_number                   16768
_diffrn_reflns_limit_h_min              -15
_diffrn_reflns_limit_h_max              15
_diffrn_reflns_limit_k_min              -21
_diffrn_reflns_limit_k_max              21
_diffrn_reflns_limit_l_min              -13
_diffrn_reflns_limit_l_max              13
_diffrn_reflns_theta_min                3.001
_diffrn_reflns_theta_max                27.518
_diffrn_reflns_theta_full               25.242
_diffrn_measured_fraction_theta_full
                                        0.992
_diffrn_measured_fraction_theta_max
                                        0.984
_diffrn_reflns_Laue_measured_fraction_full
                                        0.992
_diffrn_reflns_Laue_measured_fraction_max
                                        0.984
_diffrn_reflns_point_group_measured_fraction_full
                                        0.992
_diffrn_reflns_point_group_measured_fraction_max
                                        0.984
_reflns_Friedel_coverage                0
_reflns_number_total                    4744
_reflns_number_gt                       1906
_reflns_threshold_expression            'I > 2\s(I)'
 
#----------------------------------------------------------------------------#
#                   COMPUTER PROGRAMS USED                                   #
#----------------------------------------------------------------------------#
 
_computing_data_collection              'Collect (Bruker AXS BV, 1997-2004)'
_computing_cell_refinement
                                  'Dirax/lsq (Duisenberg & Schreurs, 1989-2000)'
_computing_data_reduction
                                     'EvalCCD (Duisenberg & Schreurs 1990-2000)'
_computing_structure_solution           'SHELXS-2013 (Sheldrick, 2008)'
_computing_structure_refinement         'SHELXL-2014/7 (Sheldrick, 2014)'
_computing_molecular_graphics           'ORTEP-3 for Windows (Farrugia, 2012)'
_computing_publication_material
                                   'WinGX publication routines (Farrugia, 2012)'
 
 
#----------------------------------------------------------------------------#
#                   STRUCTURE SOLUTION                                       #
#----------------------------------------------------------------------------#
 
_atom_sites_solution_hydrogens          mixed
 
#----------------------------------------------------------------------------#
#                   REFINEMENT INFORMATION                                   #
#----------------------------------------------------------------------------#
 
_refine_ls_structure_factor_coef        Fsqd
_refine_ls_matrix_type                  full
_refine_ls_weighting_scheme             calc
_refine_ls_weighting_details
                      'w=1/[\s^2^(Fo^2^)+(0.1057P)^2^] where P=(Fo^2^+2Fc^2^)/3'
_refine_ls_hydrogen_treatment           mixed
_refine_ls_extinction_method            none
_refine_ls_number_reflns                4744
_refine_ls_number_parameters            203
_refine_ls_number_restraints            0
_refine_ls_number_constraints           0
_refine_ls_R_factor_all                 0.1734
_refine_ls_R_factor_gt                  0.0994
_refine_ls_wR_factor_ref                0.27
_refine_ls_wR_factor_gt                 0.2319
_refine_ls_goodness_of_fit_ref          0.831
_refine_ls_restrained_S_all             0.831
_refine_ls_shift/su_max                 0
_refine_ls_shift/su_mean                0
_refine_diff_density_max                0.526
_refine_diff_density_min                -0.948
_refine_diff_density_rms                0.096

# SQUEEZE RESULTS
# Note: Data are Listed for all Voids in the P1 Unit Cell
# i.e. Centre of Gravity, Solvent Accessible Volume,
# Recovered number of Electrons in the Void and
# Details about the Squeezed Material
loop_
  _platon_squeeze_void_nr
  _platon_squeeze_void_average_x
  _platon_squeeze_void_average_y
  _platon_squeeze_void_average_z
  _platon_squeeze_void_volume
  _platon_squeeze_void_count_electrons
  _platon_squeeze_void_content
   1  0.500  0.424 -0.024       611       107 ' '
_platon_squeeze_details                           
;
 Two molecules of benzene crystallized with every molecule of this 
 compound but presented severe disorder and it was not possible to get a 
 chemical sensible model for them, so Squeeze procedure was used to remove 
 their contribution to the structure factors.
;

 
#----------------------------------------------------------------------------#
#                   CONSTRAINTS AND RESTRAINTS                               #
#----------------------------------------------------------------------------#
 
 
#----------------------------------------------------------------------------#
#                   ATOMIC TYPES, COORDINATES AND THERMAL PARAMETERS         #
#----------------------------------------------------------------------------#
 
loop_
    _atom_type_symbol
    _atom_type_description
    _atom_type_scat_dispersion_real
    _atom_type_scat_dispersion_imag
    _atom_type_scat_source
C C 0.0033 0.0016 'International Tables Vol C Tables 4.2.6.8 and 6.1.1.4'
H H 0 0 'International Tables Vol C Tables 4.2.6.8 and 6.1.1.4'
Li Li -0.0003 0.0001 'International Tables Vol C Tables 4.2.6.8 and 6.1.1.4'
N N 0.0061 0.0033 'International Tables Vol C Tables 4.2.6.8 and 6.1.1.4'
O O 0.0106 0.006 'International Tables Vol C Tables 4.2.6.8 and 6.1.1.4'
F F 0.0171 0.0103 'International Tables Vol C Tables 4.2.6.8 and 6.1.1.4'
Al Al 0.0645 0.0514 'International Tables Vol C Tables 4.2.6.8 and 6.1.1.4'
 
loop_
    _atom_site_label
    _atom_site_type_symbol
    _atom_site_fract_x
    _atom_site_fract_y
    _atom_site_fract_z
    _atom_site_U_iso_or_equiv
    _atom_site_adp_type
    _atom_site_occupancy
    _atom_site_site_symmetry_order
    _atom_site_calc_flag
    _atom_site_refinement_flags_posn
    _atom_site_refinement_flags_adp
    _atom_site_refinement_flags_occupancy
    _atom_site_disorder_assembly
    _atom_site_disorder_group
Li1 Li 0.0020(6) 0.0084(4) 0.1209(6) 0.0343(15) Uani 1 1 d . . . . .
N1 N -0.0331(3) 0.1193(2) 0.1828(3) 0.0311(8) Uani 1 1 d . . . . .
O1 O 0.1059(2) 0.04980(16) -0.0084(3) 0.0289(7) Uani 1 1 d . . . . .
F1 F -0.0580(3) -0.01170(16) 0.3222(3) 0.0486(8) Uani 1 1 d . . . . .
F2 F -0.1850(3) -0.0173(2) 0.5274(3) 0.0655(10) Uani 1 1 d . . . . .
Al1 Al 0.23489(10) -0.00572(8) 0.05665(12) 0.0327(4) Uani 1 1 d . . . . .
C1 C 0.1554(4) -0.0841(3) 0.1655(5) 0.0449(12) Uani 1 1 d . . . . .
H1A H 0.2121 -0.1183 0.207 0.067 Uiso 1 1 calc R U . . .
H1B H 0.1109 -0.0552 0.2281 0.067 Uiso 1 1 calc R U . . .
H1C H 0.1041 -0.1175 0.115 0.067 Uiso 1 1 calc R U . . .
C2 C 0.3226(4) 0.0745(3) 0.1487(5) 0.0518(13) Uani 1 1 d . . . . .
H2A H 0.3909 0.0494 0.1849 0.078 Uiso 1 1 calc R U . . .
H2B H 0.3456 0.1176 0.0922 0.078 Uiso 1 1 calc R U . . .
H2C H 0.2754 0.0968 0.2153 0.078 Uiso 1 1 calc R U . . .
C3 C 0.3171(4) -0.0626(3) -0.0744(5) 0.0526(14) Uani 1 1 d . . . . .
H3A H 0.383 -0.0906 -0.0381 0.079 Uiso 1 1 calc R U . . .
H3B H 0.266 -0.1017 -0.114 0.079 Uiso 1 1 calc R U . . .
H3C H 0.3436 -0.0241 -0.1367 0.079 Uiso 1 1 calc R U . . .
C4 C 0.1222(3) 0.1280(2) -0.0406(4) 0.0289(9) Uani 1 1 d . . . . .
C5 C 0.1920(4) 0.1454(3) -0.1433(4) 0.0350(10) Uani 1 1 d . . . . .
H5 H 0.2245 0.1026 -0.1896 0.042 Uiso 1 1 calc R U . . .
C6 C 0.2134(4) 0.2219(3) -0.1772(4) 0.0388(11) Uani 1 1 d . . . . .
H6 H 0.2601 0.2317 -0.2476 0.047 Uiso 1 1 calc R U . . .
C7 C 0.1695(4) 0.2865(3) -0.1125(5) 0.0410(11) Uani 1 1 d . . . . .
H7 H 0.1858 0.34 -0.1368 0.049 Uiso 1 1 calc R U . . .
C8 C 0.1007(4) 0.2702(3) -0.0108(4) 0.0388(11) Uani 1 1 d . . . . .
H8 H 0.0689 0.3135 0.0348 0.047 Uiso 1 1 calc R U . . .
C9 C 0.0774(3) 0.1919(2) 0.0256(4) 0.0288(9) Uani 1 1 d . . . . .
C10 C 0.0040(4) 0.1846(3) 0.1355(4) 0.0333(10) Uani 1 1 d . . . . .
C11 C -0.1047(4) 0.1240(3) 0.2907(4) 0.0305(9) Uani 1 1 d . . . . .
C12 C -0.1653(4) 0.1915(3) 0.3275(5) 0.0436(12) Uani 1 1 d . . . . .
H12 H -0.1609 0.2398 0.2809 0.052 Uiso 1 1 calc R U . . .
C13 C -0.2334(5) 0.1873(4) 0.4350(5) 0.0531(14) Uani 1 1 d . . . . .
H13 H -0.2744 0.2334 0.4612 0.064 Uiso 1 1 calc R U . . .
C14 C -0.2413(5) 0.1175(4) 0.5024(5) 0.0497(13) Uani 1 1 d . . . . .
H14 H -0.2884 0.1147 0.5739 0.06 Uiso 1 1 calc R U . . .
C15 C -0.1802(4) 0.0522(3) 0.4647(4) 0.0415(11) Uani 1 1 d . . . . .
C16 C -0.1138(4) 0.0561(3) 0.3595(4) 0.0357(10) Uani 1 1 d . . . . .
H10 H -0.009(4) 0.234(2) 0.174(4) 0.018(10) Uiso 1 1 d . . . . .
 
loop_
    _atom_site_aniso_label
    _atom_site_aniso_U_11
    _atom_site_aniso_U_22
    _atom_site_aniso_U_33
    _atom_site_aniso_U_23
    _atom_site_aniso_U_13
    _atom_site_aniso_U_12
Li1 0.032(4) 0.038(4) 0.034(4) -0.001(3) 0.000(3) -0.004(3)
N1 0.0243(18) 0.0344(19) 0.0346(19) -0.0037(15) 0.0006(15) 0.0018(15)
O1 0.0206(14) 0.0324(15) 0.0338(16) 0.0025(12) -0.0012(12) -0.0025(11)
F1 0.0494(18) 0.0410(15) 0.0553(17) 0.0065(13) 0.0093(14) 0.0022(13)
F2 0.064(2) 0.077(2) 0.0553(19) 0.0165(17) 0.0112(16) -0.0086(18)
Al1 0.0216(6) 0.0357(7) 0.0407(7) -0.0024(6) -0.0046(5) 0.0031(5)
C1 0.029(2) 0.051(3) 0.055(3) 0.007(2) -0.011(2) 0.007(2)
C2 0.032(3) 0.055(3) 0.067(3) -0.006(3) -0.011(2) 0.005(2)
C3 0.034(3) 0.065(3) 0.059(3) -0.012(3) -0.004(2) 0.013(2)
C4 0.0186(18) 0.031(2) 0.037(2) 0.0060(18) -0.0095(17) -0.0045(16)
C5 0.022(2) 0.047(3) 0.036(2) 0.0007(19) 0.0028(18) -0.0035(18)
C6 0.026(2) 0.050(3) 0.040(2) 0.015(2) -0.0048(19) -0.010(2)
C7 0.035(2) 0.041(3) 0.048(3) 0.016(2) -0.016(2) -0.012(2)
C8 0.027(2) 0.041(3) 0.049(3) 0.006(2) -0.011(2) -0.0005(18)
C9 0.0217(19) 0.033(2) 0.032(2) 0.0032(17) -0.0073(17) -0.0028(16)
C10 0.026(2) 0.031(2) 0.043(2) -0.0066(19) -0.0065(19) 0.0016(17)
C11 0.023(2) 0.038(2) 0.030(2) -0.0063(18) -0.0061(17) -0.0019(17)
C12 0.038(3) 0.049(3) 0.044(3) -0.004(2) 0.004(2) 0.005(2)
C13 0.043(3) 0.069(4) 0.047(3) -0.016(3) 0.003(2) 0.015(3)
C14 0.035(3) 0.074(4) 0.040(3) -0.002(3) -0.002(2) 0.001(3)
C15 0.036(2) 0.052(3) 0.036(2) 0.005(2) -0.002(2) -0.006(2)
C16 0.026(2) 0.042(2) 0.039(2) -0.0057(19) -0.0059(19) -0.0014(18)
 
 
#----------------------------------------------------------------------------#
#                   MOLECULAR GEOMETRY                                       #
#----------------------------------------------------------------------------#
 
_geom_special_details
;
 All esds (except the esd in the dihedral angle between two l.s. planes)
 are estimated using the full covariance matrix.  The cell esds are taken
 into account individually in the estimation of esds in distances, angles
 and torsion angles; correlations between esds in cell parameters are only
 used when they are defined by crystal symmetry.  An approximate (isotropic)
 treatment of cell esds is used for estimating esds involving l.s. planes.
;
loop_
    _geom_bond_atom_site_label_1
    _geom_bond_atom_site_label_2
    _geom_bond_distance
    _geom_bond_site_symmetry_2
    _geom_bond_publ_flag
Li1 O1 1.977(7) . ?
Li1 O1 1.995(8) 3 ?
Li1 N1 2.008(8) . ?
Li1 F1 2.305(7) . ?
Li1 Li1 2.617(14) 3 ?
Li1 Al1 2.825(7) . ?
N1 C10 1.278(6) . ?
N1 C11 1.438(6) . ?
O1 C4 1.362(5) . ?
O1 Al1 1.900(3) . ?
O1 Li1 1.995(8) 3 ?
F1 C16 1.366(5) . ?
F2 C15 1.342(6) . ?
Al1 C3 1.957(5) . ?
Al1 C2 1.952(5) . ?
Al1 C1 1.989(5) . ?
C4 C9 1.387(6) . ?
C4 C5 1.408(6) . ?
C5 C6 1.351(6) . ?
C6 C7 1.382(7) . ?
C7 C8 1.389(7) . ?
C8 C9 1.391(6) . ?
C9 C10 1.470(6) . ?
C11 C16 1.358(6) . ?
C11 C12 1.388(6) . ?
C12 C13 1.410(7) . ?
C13 C14 1.374(8) . ?
C14 C15 1.365(7) . ?
C15 C16 1.377(6) . ?
 
loop_
    _geom_angle_atom_site_label_1
    _geom_angle_atom_site_label_2
    _geom_angle_atom_site_label_3
    _geom_angle
    _geom_angle_site_symmetry_1
    _geom_angle_site_symmetry_3
    _geom_angle_publ_flag
O1 Li1 O1 97.6(3) . 3 ?
O1 Li1 N1 92.3(3) . . ?
O1 Li1 N1 121.3(4) 3 . ?
O1 Li1 F1 154.7(4) . . ?
O1 Li1 F1 107.7(3) 3 . ?
N1 Li1 F1 76.0(3) . . ?
O1 Li1 Li1 49.1(2) . 3 ?
O1 Li1 Li1 48.5(3) 3 3 ?
N1 Li1 Li1 115.2(5) . 3 ?
F1 Li1 Li1 156.2(5) . 3 ?
O1 Li1 Al1 42.17(17) . . ?
O1 Li1 Al1 114.7(3) 3 . ?
N1 Li1 Al1 110.9(3) . . ?
F1 Li1 Al1 121.2(3) . . ?
Li1 Li1 Al1 76.1(3) 3 . ?
C10 N1 C11 118.4(4) . . ?
C10 N1 Li1 125.6(4) . . ?
C11 N1 Li1 116.1(3) . . ?
C4 O1 Al1 116.6(2) . . ?
C4 O1 Li1 126.9(3) . . ?
Al1 O1 Li1 93.5(3) . . ?
C4 O1 Li1 113.6(3) . 3 ?
Al1 O1 Li1 119.0(3) . 3 ?
Li1 O1 Li1 82.4(3) . 3 ?
C16 F1 Li1 107.7(3) . . ?
O1 Al1 C3 111.33(19) . . ?
O1 Al1 C2 105.49(19) . . ?
C3 Al1 C2 116.0(2) . . ?
O1 Al1 C1 99.43(17) . . ?
C3 Al1 C1 109.8(2) . . ?
C2 Al1 C1 113.4(2) . . ?
O1 Al1 Li1 44.31(17) . . ?
C3 Al1 Li1 134.1(2) . . ?
C2 Al1 Li1 108.9(2) . . ?
C1 Al1 Li1 57.0(2) . . ?
O1 C4 C9 123.4(4) . . ?
O1 C4 C5 118.7(4) . . ?
C9 C4 C5 117.9(4) . . ?
C6 C5 C4 121.1(4) . . ?
C5 C6 C7 121.9(4) . . ?
C6 C7 C8 117.6(4) . . ?
C7 C8 C9 121.4(4) . . ?
C4 C9 C8 120.1(4) . . ?
C4 C9 C10 125.1(4) . . ?
C8 C9 C10 114.9(4) . . ?
N1 C10 C9 126.3(4) . . ?
C16 C11 C12 118.6(4) . . ?
C16 C11 N1 116.3(4) . . ?
C12 C11 N1 125.1(4) . . ?
C11 C12 C13 119.1(5) . . ?
C14 C13 C12 121.0(5) . . ?
C15 C14 C13 118.7(5) . . ?
F2 C15 C14 121.0(4) . . ?
F2 C15 C16 118.6(4) . . ?
C14 C15 C16 120.4(5) . . ?
F1 C16 C11 119.4(4) . . ?
F1 C16 C15 118.4(4) . . ?
C11 C16 C15 122.2(4) . . ?
 
_iucr_refine_instructions_details
;
 
    shelx.res created by SHELXL-2014/7
 
TITL mono in P2(1)/c
CELL  0.71073  11.6992  16.6694  10.7558   90.000   90.352   90.000
ZERR     2.00   0.0029   0.0057   0.0017    0.000    0.021    0.000
LATT   1
SYMM  - X, 1/2 + Y, 1/2 - Z
SFAC  C    H    LI   N    O    F    AL
UNIT  88 92 4 4 4 8 4
MERG   2
free  C1 Li1
omit -1 2 1
omit 3 0 0
omit -2 5 2
omit 12 8 4
omit 3 1 1
omit 3 1 2
omit 2 1 2
omit -1 4 2
omit -5 1 1
omit -5 2 10
omit -3 4 1
omit -1 4 1
omit -2 3 1
omit -1 3 3
omit 0 6 0
omit 0 4 0
 
FMAP   2
PLAN   10
ACTA
BOND
 
L.S. 12
TEMP   -73.00
WGHT    0.105700
FVAR       1.32106
LI1   3    0.002002    0.008414    0.120928    11.00000    0.03159    0.03770 =
         0.03352   -0.00052   -0.00005   -0.00403
N1    4   -0.033080    0.119296    0.182767    11.00000    0.02425    0.03444 =
         0.03460   -0.00375    0.00061    0.00185
O1    5    0.105899    0.049798   -0.008402    11.00000    0.02058    0.03241 =
         0.03380    0.00253   -0.00120   -0.00248
F1    6   -0.057995   -0.011704    0.322245    11.00000    0.04942    0.04104 =
         0.05534    0.00648    0.00932    0.00216
F2    6   -0.185022   -0.017304    0.527381    11.00000    0.06414    0.07733 =
         0.05531    0.01645    0.01122   -0.00860
AL1   7    0.234891   -0.005715    0.056648    11.00000    0.02157    0.03573 =
         0.04074   -0.00237   -0.00461    0.00313
C1    1    0.155441   -0.084142    0.165486    11.00000    0.02915    0.05062 =
         0.05483    0.00735   -0.01123    0.00660
AFIX  33
H1A   2    0.212107   -0.118336    0.207028    11.00000   -1.50000
H1B   2    0.110948   -0.055248    0.228073    11.00000   -1.50000
H1C   2    0.104124   -0.117480    0.114976    11.00000   -1.50000
AFIX   0
C2    1    0.322598    0.074513    0.148712    11.00000    0.03235    0.05544 =
         0.06740   -0.00566   -0.01146    0.00539
AFIX  33
H2A   2    0.390862    0.049407    0.184870    11.00000   -1.50000
H2B   2    0.345580    0.117636    0.092205    11.00000   -1.50000
H2C   2    0.275390    0.096780    0.215287    11.00000   -1.50000
AFIX   0
C3    1    0.317134   -0.062627   -0.074394    11.00000    0.03392    0.06518 =
         0.05858   -0.01249   -0.00390    0.01293
AFIX  33
H3A   2    0.383036   -0.090612   -0.038144    11.00000   -1.50000
H3B   2    0.265976   -0.101696   -0.113967    11.00000   -1.50000
H3C   2    0.343579   -0.024073   -0.136701    11.00000   -1.50000
AFIX   0
C4    1    0.122220    0.127965   -0.040634    11.00000    0.01858    0.03148 =
         0.03665    0.00597   -0.00949   -0.00451
C5    1    0.191985    0.145392   -0.143349    11.00000    0.02238    0.04697 =
         0.03571    0.00069    0.00283   -0.00351
AFIX  43
H5    2    0.224513    0.102629   -0.189577    11.00000   -1.20000
AFIX   0
C6    1    0.213420    0.221926   -0.177231    11.00000    0.02587    0.05005 =
         0.04031    0.01498   -0.00476   -0.01024
AFIX  43
H6    2    0.260079    0.231682   -0.247609    11.00000   -1.20000
AFIX   0
C7    1    0.169478    0.286467   -0.112540    11.00000    0.03463    0.04054 =
         0.04765    0.01563   -0.01645   -0.01199
AFIX  43
H7    2    0.185760    0.340044   -0.136783    11.00000   -1.20000
AFIX   0
C8    1    0.100671    0.270211   -0.010829    11.00000    0.02675    0.04063 =
         0.04890    0.00587   -0.01090   -0.00047
AFIX  43
H8    2    0.068863    0.313508    0.034801    11.00000   -1.20000
AFIX   0
C9    1    0.077356    0.191884    0.025624    11.00000    0.02168    0.03319 =
         0.03153    0.00323   -0.00729   -0.00276
C10   1    0.003981    0.184589    0.135454    11.00000    0.02556    0.03084 =
         0.04336   -0.00663   -0.00654    0.00159
C11   1   -0.104703    0.124021    0.290697    11.00000    0.02348    0.03761 =
         0.03044   -0.00625   -0.00605   -0.00185
C12   1   -0.165286    0.191467    0.327493    11.00000    0.03813    0.04861 =
         0.04415   -0.00408    0.00407    0.00504
AFIX  43
H12   2   -0.160917    0.239777    0.280908    11.00000   -1.20000
AFIX   0
C13   1   -0.233394    0.187274    0.434967    11.00000    0.04264    0.06939 =
         0.04733   -0.01570    0.00335    0.01483
AFIX  43
H13   2   -0.274441    0.233383    0.461176    11.00000   -1.20000
AFIX   0
C14   1   -0.241302    0.117476    0.502401    11.00000    0.03507    0.07408 =
         0.04004   -0.00246   -0.00185    0.00088
AFIX  43
H14   2   -0.288397    0.114706    0.573911    11.00000   -1.20000
AFIX   0
C15   1   -0.180193    0.052223    0.464650    11.00000    0.03617    0.05244 =
         0.03591    0.00511   -0.00235   -0.00637
C16   1   -0.113776    0.056088    0.359540    11.00000    0.02599    0.04210 =
         0.03891   -0.00575   -0.00592   -0.00142
H10   2   -0.008657    0.233786    0.173890    11.00000    0.01846
HKLF    4
 
REM  mono in P2(1)/c
REM R1 =  0.0994 for    1906 Fo > 4sig(Fo)  and  0.1734 for all    4744 data
REM    203 parameters refined using      0 restraints
 
END
 
WGHT      0.1051      0.0000
 
REM Highest difference peak  0.526,  deepest hole -0.948,  1-sigma level  0.096
Q1    1   0.2456 -0.0582  0.0155  11.00000  0.05    0.53
Q2    1   0.2129 -0.0535  0.0989  11.00000  0.05    0.48
Q3    1   0.2204  0.0511  0.0835  11.00000  0.05    0.45
Q4    1  -0.0955  0.0304  0.3453  11.00000  0.05    0.41
Q5    1  -0.0085  0.0717  0.1661  11.00000  0.05    0.40
Q6    1   0.2482  0.0463  0.0152  11.00000  0.05    0.40
Q7    1   0.3096 -0.1342 -0.0683  11.00000  0.05    0.39
Q8    1  -0.0932  0.0856  0.3432  11.00000  0.05    0.39
Q9    1   0.0931  0.1010 -0.0077  11.00000  0.05    0.34
Q10   1  -0.1773  0.0320  0.4790  11.00000  0.05    0.34
;
 
# END of CIF
