# Supplementary material for: Aluminates with Fluorinated Schiff Bases: Influence of the Alkali Metal–Fluorine Interactions in Structure Stabilization
Source: Molecules. 2018 Nov 27;23(12):3108. doi: 10.3390/molecules23123108 (PMC6321257; doi:10.3390/molecules23123108)
Supplement: Supplementary file 1 [file molecules-23-03108-s001.zip › molecules-397442-sup-proof back/archive_2a.cif]

#\#CIF_1.1
 
#  CIF produced by WinGX routine CIF_UPDATE
#  Created on 2018-01-12 at 16:46:50
#  Using CIFtbx version 3.0.4  1 Sep 2006
 
#  Dictionary name : cif_core.dic
#  Dictionary vers : 2.4.3
#  Request file    : c:\wingx\files\archive.reqdat
#  CIF files read  : smart project
 
#------------------ SECTION 1. GLOBAL INFORMATION ---------------------------#
 
data_global
 
#------------------ AUDIT DETAILS -------------------------------------------#
 
_audit_creation_date            2018-01-12
_audit_creation_method          'WinGX routine CIF_UPDATE'
_audit_conform_dict_name        cif_core.dic
_audit_conform_dict_version     2.4.3
_audit_conform_dict_location    ftp://ftp.iucr.org/pub/cif_core.dic
_audit_update_record            ?
 
#------------------ AUTHOR DETAILS -------------------------------------------#
 
# Name and address of author for correspondence
 
_publ_contact_author_name       'Mosquera, Marta Elena Gonzalez'
_publ_contact_author_address
;
Dpto Quimica Organica y Quimica Inorganica
Facultad de Farmacia
28801 Alcala de Henares
Madrid
Spain
;
_publ_contact_author_email       'martaeg.mosquera@uah.es'
_publ_contact_author_fax         '00 34 91 8854683'
_publ_contact_author_phone       '00 34 91 8854779'
 
 
# Insert blank lines between references
 
_publ_section_references
;
Blessing, R. H. (1995) Acta Cryst., A51, 33-38.
 
Blessing, R. H. (1987) Cryst. Rev. 1, 3-58.
 
Blessing, R. H. (1989) J. Appl. Cryst. 22, 396-397.
 
Bruker (2012) APEX2 (Version 2012.10-0), SAINT (version 8.27B), SADABS
(version 2012/1), BrukerAXS Inc, Madison, Wisconsin, USA.
 
ABSCOR: Higashi, T. (1995). ABSCOR. Rigaku Corporation, Tokyo, Japan.
 
CAD-4 Software: Enraf-Nonius (1989). CAD-4 Software (or CAD-4 EXPRESS).
Enraf-Nonius, Delft, The Netherlands.
 
Cambridge Structural Database: Allen, F. R. (2002). Acta Cryst. B58, 380-388.
 
CAMERON: Watkin, D. J., Prout, C. K. & Pearce, L. J. (1996). CAMERON.
Chemical Crystallography Laboratory, Oxford, England.
 
CrysAlis CCD, CrysAlis RED and associated programs: Oxford Diffraction (2006).
Program name(s). Oxford Diffraction Ltd, Abingdon, England.
 
CRYSTALS: Betteridge, P. W., Carruthers, J. R., Cooper, R. I., Prout, K. &
Watkin, D. J. (2003). J. Appl. Cryst. 36, 1487.
 
COLLECT: Nonius (1998). COLLECT. Nonius BV, Delft, The Netherlands.
 
DENZO/SCALEPACK:  Otwinowski, Z. & Minor, W. (1997). Methods in Enzymology,
Vol. 276, Macromolecular Crystallography, Part A, edited by C. W. Carter Jr
& R. M. Sweet, pp. 307-326. New York: Academic Press.
 
DIAMOND: Brandenburg, K.(2006). DIAMOND. Crystal Impact GbR, Bonn, Germany.
 
DIF4 and REDU4: Stoe & Cie (1991). Program name(s). Stoe & Cie, Darmstadt,
Germany.
 
DIFABS: Walker, N. &  Stuart, D. (1983). Acta Cryst., A39, 158 - 166.
 
DIRAX: Duisenberg, A. J. M. (1992). J. Appl. Cryst. 25, 92-96.
 
DIRDIF-2008: Beurskens, P.T., Beurskens, G., de Gelder, R., Garci\'ia-Granda,
S., Gould, R.O. & Smits, J.M.M. (2008) The DIRDIF-2008 program
system, Crystallography Laboratory, Radboud University  Nijmegen,
The Netherlands.
 
EDMA: Palatinus, L., Prathapa, S. J. & van Smaalen, S. (2012) J. Appl. Cryst.
45, 575-580.
 
enCIFer: Allen, F. H., Johnson, O., Shields, G. P., Smith, B. R. & Towler,
M. (2004). J. Appl. Cryst. 37, 335-338.
 
EVALCCD: Duisenberg, A. J. M., Kroon-Batenburg, L. M. J. & Schreurs,
A. M. M. (2003). J. Appl. Cryst. 36, 220-229.
 
JANA2000: Petricek, V. & Dusek, M. (2000). JANA2000. Institute of Physics,
Czech Academy of Sciences, Prague, Czech Republic.
 
MERCURY: Macrae, C. F., Bruno, I. J., Chisholm, J. A., Edgington,
P. R., McCabe, P., Pidcock, E., Rodriguez-Monge, L., Taylor, R.,
van de Streek, J. & Wood, P. A. (2008). J. Appl. Cryst. 41, 466-470.
 
MOGUL: Bruno, I. J., Cole, J. C., Kessler, M., Luo, J., Motherwell,
W. D. S., Purkis, L. H., Smith, B. R., Taylor, R., Cooper, R. I., Harris,
S. E. & Orpen, A. G. (2004). J. Chem. Inf. Comput. Sci. 44, 2133-2144.
 
ORTEPII: Johnson, C. K. (1976). ORTEPII. Report ORNL-5138. Oak Ridge
National Laboratory, Tennessee, USA.
 
ORTEPIII:  Burnett, M. N. & Johnson, C. K. (1996). ORTEPIII.
Report ORNL-6895. Oak Ridge National Laboratory, Tennessee, USA.
 
ORTEP-3: Farrugia, L. J. (2012). J. Appl. Cryst. 45, 849-854.
 
PARST: Nardelli, M. (1995). J. Appl. Cryst. 28, 659.
 
PLATON: Spek, A. L. (2009). Acta. Cryst. D65, 148-155.
 
PROCESS: Rigaku (1996). PROCESS. Rigaku Corporation, Tokyo, Japan.
 
PROCESS-AUTO: Rigaku (1998). PROCESS-AUTO. Rigaku Corporation, Tokyo, Japan.
 
PublCIF: Westrip, S. P. (2010). J. Appl. Cryst. 43, 920-925.
 
SCHAKAL: Keller, E. (1999) University of Freiburg, Germany.
 
SHELX: Sheldrick, G. M. (2008). Acta Cryst. A64, 112-122.
 
SHELXD: Schneider, T. R. & Sheldrick, G. M. (2002) Acta Cryst. D58, 1772-1779.
 
SIR92: Altomare, A., Cascarano, G., Giacovazzo, C., Guagliardi, A., Burla,
M. C., Polidori, G. & Camalli, M. (1994). J. Appl. Cryst. 27, 435.
 
SIR97: Altomare, A., Burla, M. C., Camalli, M., Cascarano, G. L.,
Giacovazzo, C., Guagliardi, A., Moliterni, A. G. G., Polidori, G. &
Spagna, R. (1999). J. Appl. Cryst. 32, 115-119.
 
SIR2002: Burla, M. C., Camalli, M., Carrozzini, B., Cascarano, G. L.,
Giacovazzo, C., Polidori, G. & Spagna, R. (2003). J. Appl. Cryst. 36, 1103.
 
SIR2004: Burla, M. C., Caliandro, R., Camalli, M., Carrozzini, B.,
Cascarano, G. L., De Caro, L., Giacovazzo, C., Polidori, G. & Spagna, R.
(2005). J. Appl. Cryst. 38, 381-388.
 
SIR2008 & IL MILIONE: Burla, M. C., Caliandro, R., Camalli, M., Carrozzini, B.,
Cascarano, G. L., De Caro, L., Giacovazzo, C., Polidori, G., Siliqi, D.,
& Spagna, R. (2007). J. Appl. Cryst. 40, 609-613.
 
SIR2011: Burla, M. C., Caliandro, R., Camalli, M., Carrozzini, B.,
Cascarano, G. L., Giacovazzo, C., Mallamo, M., Mazzone, A., Polidori, G.
& Spagna, R. (2012). J. Appl. Cryst. 45, 357-361.
 
SUPERFLIP: Palatinus, L. & Chapuis, G. (2007) J. Appl. Cryst. 40, 786-790.
 
TEXSAN: Molecular Structure Corporation & Rigaku (2000). TEXSAN. MSC,
The Woodlands, Texas, USA, and Rigaku Corporation, Tokyo, Japan.
 
WinGX: Farrugia, L. J. (2012). J. Appl. Cryst. 45, 849-854.
 
X-AREA, X-RED, X-RED32, X-SHAPE:  Stoe & Cie (2002). Program name(s).
Stoe & Cie GmbH, Darmstadt, Germany.
 
XCAD4: Harms, K. & Wocadlo, S. (1995). XCAD4. University of Marburg, Germany.
 
XSCANS: Siemens (1994). XSCANS. Siemens Analytical X-ray Instruments Inc.,
Madison, Wisconsin, USA.
 
;
 
#------------------  SECTION 2. COMPOUND(S) DETAILS -------------------------#
 
data_shelx
 
_audit_creation_date                    2018-01-12T16:46:50-00:00
_audit_creation_method                  'WinGX routine CIF_UPDATE'
_audit_conform_dict_name                cif_core.dic
_audit_conform_dict_version             2.4.3
_audit_conform_dict_location            ftp://ftp.iucr.org/pub/cif_core.dic
_publ_requested_category                FM
 
#----------------------------------------------------------------------------#
#                   CHEMICAL INFORMATION                                     #
#----------------------------------------------------------------------------#
 
_chemical_formula_sum                   'C32 H34 Al2 F4 N2 Na2 O2'
_chemical_formula_weight                654.55
_chemical_compound_source               synthesis
 
#----------------------------------------------------------------------------#
#                   UNIT CELL INFORMATION                                    #
#----------------------------------------------------------------------------#
 
_symmetry_cell_setting                  triclinic
_symmetry_space_group_name_H-M          'P -1'
_symmetry_space_group_name_Hall         '-P 1'
_symmetry_Int_Tables_number             2
loop_
    _symmetry_equiv_pos_as_xyz
'x, y, z'
'-x, -y, -z'
 
_cell_length_a                          8.5668(8)
_cell_length_b                          10.2749(8)
_cell_length_c                          11.1625(8)
_cell_angle_alpha                       111.026(6)
_cell_angle_beta                        91.093(5)
_cell_angle_gamma                       112.001(6)
_cell_volume                            836.87(13)
_cell_formula_units_Z                   1
_cell_measurement_temperature           200(2)
_cell_measurement_reflns_used           61
_cell_measurement_theta_min             2.85
_cell_measurement_theta_max             19.23
_cell_measurement_wavelength            0.71073
 
#----------------------------------------------------------------------------#
#                   CRYSTAL INFORMATION                                      #
#----------------------------------------------------------------------------#
 
_exptl_crystal_description              block
_exptl_crystal_colour                   yellow
_exptl_crystal_size_max                 0.49
_exptl_crystal_size_mid                 0.48
_exptl_crystal_size_min                 0.45
_exptl_crystal_density_diffrn           1.299
_exptl_crystal_density_method           'not measured'
_exptl_crystal_F_000                    340
 
#----------------------------------------------------------------------------#
#                   ABSORPTION CORRECTION                                    #
#----------------------------------------------------------------------------#
 
_exptl_absorpt_correction_type     multi-scan
_exptl_absorpt_process_details
;
 R.H. Blessing, Acta Cryst. (1995), A51, 33-38
;
_exptl_absorpt_coefficient_mu      0.166
_exptl_absorpt_correction_T_min    0.804
_exptl_absorpt_correction_T_max    1.170
 
#----------------------------------------------------------------------------#
#                   DATA COLLECTION                                          #
#----------------------------------------------------------------------------#
 
_diffrn_source                          'Enraf Nonius FR590'
_diffrn_ambient_temperature             200(2)
_diffrn_radiation_wavelength            0.71073
_diffrn_radiation_type                  MoK\a
_diffrn_radiation_monochromator         'horizonally mounted graphite crystal'
_diffrn_radiation_probe                 x-ray
_diffrn_detector                        'CCD plate'
_diffrn_detector_area_resol_mean        9
_diffrn_orient_matrix_ub_11             0.01
_diffrn_orient_matrix_ub_12             0
_diffrn_orient_matrix_ub_13             0
_diffrn_orient_matrix_ub_21             0
_diffrn_orient_matrix_ub_22             0.01
_diffrn_orient_matrix_ub_23             0
_diffrn_orient_matrix_ub_31             0
_diffrn_orient_matrix_ub_32             0
_diffrn_orient_matrix_ub_33             0.01
_diffrn_measurement_device              '95mm CCD camera on \k-goniostat'
_diffrn_measurement_device_type         KappaCCD
_diffrn_measurement_method              'CCD rotation images, thick slices'
_diffrn_standards_number                0
_diffrn_standards_interval_time         .
_diffrn_standards_interval_count        .
_diffrn_standards_decay_%               ?
_diffrn_reflns_av_R_equivalents         0.0734
_diffrn_reflns_av_unetI/netI            0.1277
_diffrn_reflns_number                   7166
_diffrn_reflns_limit_h_min              -11
_diffrn_reflns_limit_h_max              11
_diffrn_reflns_limit_k_min              -13
_diffrn_reflns_limit_k_max              13
_diffrn_reflns_limit_l_min              -14
_diffrn_reflns_limit_l_max              14
_diffrn_reflns_theta_min                3.063
_diffrn_reflns_theta_max                27.498
_diffrn_reflns_theta_full               25.242
_diffrn_measured_fraction_theta_full
                                        0.997
_diffrn_measured_fraction_theta_max
                                        0.996
_diffrn_reflns_Laue_measured_fraction_full
                                        0.997
_diffrn_reflns_Laue_measured_fraction_max
                                        0.996
_diffrn_reflns_point_group_measured_fraction_full
                                        0.997
_diffrn_reflns_point_group_measured_fraction_max
                                        0.996
_reflns_Friedel_coverage                0
_reflns_number_total                    3829
_reflns_number_gt                       1859
_reflns_threshold_expression            'I > 2\s(I)'
_diffrn_reflns_reduction_process
;
        Scaled and merged with Sortav
        R.H. Blessing, (1987) Cryst. Rev. 1, 3-58
        R.H. Blessing, (1989) J. Appl. Cryst. 22, 396-397
;
 
#----------------------------------------------------------------------------#
#                   COMPUTER PROGRAMS USED                                   #
#----------------------------------------------------------------------------#
 
_computing_data_collection              'Collect (Bruker AXS BV, 1997-2004)'
_computing_cell_refinement
                                  'Dirax/lsq (Duisenberg & Schreurs, 1989-2000)'
_computing_data_reduction
                                     'EvalCCD (Duisenberg & Schreurs 1990-2000)'
_computing_structure_solution           'SHELXS-2013 (Sheldrick, 2008)'
_computing_structure_refinement         'SHELXL-2014/7 (Sheldrick, 2014)'
_computing_molecular_graphics           'ORTEP-3 for Windows (Farrugia, 2012)'
_computing_publication_material
                                   'WinGX publication routines (Farrugia, 2012)'
 
#----------------------------------------------------------------------------#
#                   STRUCTURE SOLUTION                                       #
#----------------------------------------------------------------------------#
 
_atom_sites_solution_hydrogens          mixed
 
#----------------------------------------------------------------------------#
#                   REFINEMENT INFORMATION                                   #
#----------------------------------------------------------------------------#
 
_refine_ls_structure_factor_coef        Fsqd
_refine_ls_matrix_type                  full
_refine_ls_weighting_scheme             calc
_refine_ls_weighting_details
                      'w=1/[\s^2^(Fo^2^)+(0.0608P)^2^] where P=(Fo^2^+2Fc^2^)/3'
_refine_ls_hydrogen_treatment           mixed
_refine_ls_extinction_method            none
_refine_ls_number_reflns                3829
_refine_ls_number_parameters            215
_refine_ls_number_restraints            0
_refine_ls_number_constraints           0
_refine_ls_R_factor_all                 0.123
_refine_ls_R_factor_gt                  0.0498
_refine_ls_wR_factor_ref                0.1505
_refine_ls_wR_factor_gt                 0.1165
_refine_ls_goodness_of_fit_ref          0.918
_refine_ls_restrained_S_all             0.918
_refine_ls_shift/su_max                 0
_refine_ls_shift/su_mean                0
_refine_diff_density_max                0.238
_refine_diff_density_min                -0.473
_refine_diff_density_rms                0.058
 
#----------------------------------------------------------------------------#
#                   CONSTRAINTS AND RESTRAINTS                               #
#----------------------------------------------------------------------------#
 
 
#----------------------------------------------------------------------------#
#                   ATOMIC TYPES, COORDINATES AND THERMAL PARAMETERS         #
#----------------------------------------------------------------------------#
 
loop_
    _atom_type_symbol
    _atom_type_description
    _atom_type_scat_dispersion_real
    _atom_type_scat_dispersion_imag
    _atom_type_scat_source
C C 0.0033 0.0016 'International Tables Vol C Tables 4.2.6.8 and 6.1.1.4'
H H 0 0 'International Tables Vol C Tables 4.2.6.8 and 6.1.1.4'
N N 0.0061 0.0033 'International Tables Vol C Tables 4.2.6.8 and 6.1.1.4'
O O 0.0106 0.006 'International Tables Vol C Tables 4.2.6.8 and 6.1.1.4'
F F 0.0171 0.0103 'International Tables Vol C Tables 4.2.6.8 and 6.1.1.4'
Na Na 0.0362 0.0249 'International Tables Vol C Tables 4.2.6.8 and 6.1.1.4'
Al Al 0.0645 0.0514 'International Tables Vol C Tables 4.2.6.8 and 6.1.1.4'
 
loop_
    _atom_site_label
    _atom_site_type_symbol
    _atom_site_fract_x
    _atom_site_fract_y
    _atom_site_fract_z
    _atom_site_U_iso_or_equiv
    _atom_site_adp_type
    _atom_site_occupancy
    _atom_site_site_symmetry_order
    _atom_site_calc_flag
    _atom_site_refinement_flags_posn
    _atom_site_refinement_flags_adp
    _atom_site_refinement_flags_occupancy
    _atom_site_disorder_assembly
    _atom_site_disorder_group
Na1 Na 0.40174(15) 1.10229(13) 0.09133(9) 0.0521(3) Uani 1 1 d . . . . .
Al1 Al 0.27486(11) 0.76081(10) 0.07501(8) 0.0467(3) Uani 1 1 d . . . . .
N1 N 0.4648(3) 1.1689(2) 0.3203(2) 0.0386(5) Uani 1 1 d . . . . .
O1 O 0.4891(2) 0.91845(19) 0.10463(15) 0.0401(4) Uani 1 1 d . . . . .
F1 F 0.3182(2) 1.30768(19) 0.22194(15) 0.0619(5) Uani 1 1 d . . . . .
F2 F 0.1523(3) 1.4713(2) 0.3581(2) 0.0782(6) Uani 1 1 d . . . . .
C1 C 0.2902(5) 0.5728(4) -0.0467(5) 0.1114(16) Uani 1 1 d . . . . .
H1A H 0.1822 0.4875 -0.0653 0.167 Uiso 1 1 calc R U . . .
H1B H 0.3184 0.5841 -0.1262 0.167 Uiso 1 1 calc R U . . .
H1C H 0.3773 0.5555 -0.0077 0.167 Uiso 1 1 calc R U . . .
C2 C 0.2274(4) 0.7603(4) 0.2464(3) 0.0588(8) Uani 1 1 d . . . . .
H2A H 0.1175 0.6803 0.2357 0.088 Uiso 1 1 calc R U . . .
H2B H 0.314 0.7433 0.2865 0.088 Uiso 1 1 calc R U . . .
H2C H 0.2276 0.857 0.3007 0.088 Uiso 1 1 calc R U . . .
C3 C 0.1303(5) 0.8232(7) -0.0136(5) 0.0768(12) Uani 1 1 d . . . . .
C4 C 0.6239(3) 0.9442(3) 0.1879(2) 0.0376(6) Uani 1 1 d . . . . .
C5 C 0.7154(4) 0.8535(3) 0.1470(3) 0.0468(7) Uani 1 1 d . . . . .
H5 H 0.6767 0.7718 0.0663 0.056 Uiso 1 1 calc R U . . .
C6 C 0.8629(4) 0.8831(3) 0.2245(3) 0.0501(7) Uani 1 1 d . . . . .
H6 H 0.9233 0.8225 0.1948 0.06 Uiso 1 1 calc R U . . .
C7 C 0.9203(4) 1.0016(4) 0.3452(3) 0.0522(8) Uani 1 1 d . . . . .
H7 H 1.021 1.0236 0.3964 0.063 Uiso 1 1 calc R U . . .
C8 C 0.8266(3) 1.0875(3) 0.3894(3) 0.0460(7) Uani 1 1 d . . . . .
H8 H 0.8631 1.165 0.4725 0.055 Uiso 1 1 calc R U . . .
C9 C 0.6787(3) 1.0617(3) 0.3132(2) 0.0384(6) Uani 1 1 d . . . . .
C10 C 0.5893(4) 1.1588(3) 0.3750(3) 0.0409(6) Uani 1 1 d . . . . .
C11 C 0.3862(3) 1.2580(3) 0.4017(2) 0.0412(6) Uani 1 1 d . . . . .
C12 C 0.3692(4) 1.2741(3) 0.5296(3) 0.0473(7) Uani 1 1 d . . . . .
H12 H 0.416 1.2277 0.5687 0.057 Uiso 1 1 calc R U . . .
C13 C 0.2835(4) 1.3583(3) 0.5985(3) 0.0553(8) Uani 1 1 d . . . . .
H13 H 0.2753 1.3693 0.6843 0.066 Uiso 1 1 calc R U . . .
C14 C 0.2099(4) 1.4264(3) 0.5434(3) 0.0568(8) Uani 1 1 d . . . . .
H14 H 0.1523 1.4831 0.5906 0.068 Uiso 1 1 calc R U . . .
C15 C 0.2238(4) 1.4083(3) 0.4170(3) 0.0535(8) Uani 1 1 d . . . . .
C16 C 0.3088(4) 1.3251(3) 0.3476(3) 0.0462(7) Uani 1 1 d . . . . .
H10 H 0.635(3) 1.214(2) 0.468(2) 0.027(6) Uiso 1 1 d . . . . .
H3C H 0.172(5) 0.845(4) -0.086(4) 0.093(12) Uiso 1 1 d . . . . .
H3B H 0.109(6) 0.899(5) 0.029(4) 0.098(18) Uiso 1 1 d . . . . .
H3A H 0.018(5) 0.744(4) -0.050(3) 0.089(12) Uiso 1 1 d . . . . .
 
loop_
    _atom_site_aniso_label
    _atom_site_aniso_U_11
    _atom_site_aniso_U_22
    _atom_site_aniso_U_33
    _atom_site_aniso_U_23
    _atom_site_aniso_U_13
    _atom_site_aniso_U_12
Na1 0.0747(8) 0.0667(7) 0.0372(6) 0.0261(6) 0.0185(5) 0.0461(6)
Al1 0.0480(5) 0.0532(5) 0.0389(5) 0.0179(4) 0.0101(4) 0.0208(4)
N1 0.0455(13) 0.0385(12) 0.0355(11) 0.0171(10) 0.0115(10) 0.0184(10)
O1 0.0466(11) 0.0461(10) 0.0332(9) 0.0175(8) 0.0073(8) 0.0230(9)
F1 0.0886(13) 0.0761(12) 0.0509(10) 0.0364(9) 0.0254(9) 0.0532(10)
F2 0.1017(15) 0.0797(13) 0.0921(14) 0.0461(12) 0.0360(12) 0.0650(12)
C1 0.089(3) 0.069(3) 0.114(4) -0.016(3) 0.026(3) 0.017(2)
C2 0.0562(19) 0.070(2) 0.0644(19) 0.0422(18) 0.0103(16) 0.0254(16)
C3 0.059(3) 0.114(4) 0.071(3) 0.064(3) 0.014(2) 0.023(3)
C4 0.0433(15) 0.0431(14) 0.0370(14) 0.0250(13) 0.0130(12) 0.0198(12)
C5 0.0565(18) 0.0495(16) 0.0443(16) 0.0228(14) 0.0128(14) 0.0276(14)
C6 0.0525(18) 0.0649(19) 0.0534(18) 0.0351(16) 0.0168(14) 0.0337(15)
C7 0.0398(16) 0.074(2) 0.0589(19) 0.0421(18) 0.0108(14) 0.0241(15)
C8 0.0439(16) 0.0552(17) 0.0376(14) 0.0232(14) 0.0060(13) 0.0144(14)
C9 0.0431(15) 0.0436(15) 0.0351(14) 0.0216(13) 0.0105(12) 0.0187(12)
C10 0.0466(16) 0.0389(15) 0.0350(15) 0.0166(13) 0.0099(13) 0.0132(13)
C11 0.0444(15) 0.0363(14) 0.0411(15) 0.0162(13) 0.0136(12) 0.0134(12)
C12 0.0547(18) 0.0422(15) 0.0451(16) 0.0192(14) 0.0142(14) 0.0178(14)
C13 0.067(2) 0.0478(17) 0.0464(17) 0.0183(15) 0.0240(15) 0.0181(16)
C14 0.064(2) 0.0421(16) 0.064(2) 0.0186(16) 0.0331(17) 0.0222(15)
C15 0.0579(19) 0.0411(16) 0.071(2) 0.0265(16) 0.0185(16) 0.0254(15)
C16 0.0558(18) 0.0432(16) 0.0460(16) 0.0229(14) 0.0182(14) 0.0214(14)
 
 
#----------------------------------------------------------------------------#
#                   MOLECULAR GEOMETRY                                       #
#----------------------------------------------------------------------------#
 
_geom_special_details
;
 All esds (except the esd in the dihedral angle between two l.s. planes)
 are estimated using the full covariance matrix.  The cell esds are taken
 into account individually in the estimation of esds in distances, angles
 and torsion angles; correlations between esds in cell parameters are only
 used when they are defined by crystal symmetry.  An approximate (isotropic)
 treatment of cell esds is used for estimating esds involving l.s. planes.
;
loop_
    _geom_bond_atom_site_label_1
    _geom_bond_atom_site_label_2
    _geom_bond_distance
    _geom_bond_site_symmetry_2
    _geom_bond_publ_flag
Na1 O1 2.3254(18) . ?
Na1 O1 2.3657(19) 2_675 ?
Na1 N1 2.389(2) . ?
Na1 F1 2.4608(18) . ?
Na1 C3 2.737(6) . ?
Na1 C4 2.970(3) 2_675 ?
Na1 C5 3.066(3) 2_675 ?
Na1 Al1 3.1940(13) . ?
Na1 Na1 3.334(2) 2_675 ?
Na1 Al1 3.5005(14) 2_675 ?
Al1 O1 1.8621(19) . ?
Al1 C2 1.965(3) . ?
Al1 C1 1.977(4) . ?
Al1 C3 1.981(4) . ?
Al1 Na1 3.5004(14) 2_675 ?
N1 C10 1.275(3) . ?
N1 C11 1.416(3) . ?
O1 C4 1.349(3) . ?
O1 Na1 2.3658(19) 2_675 ?
F1 C16 1.357(3) . ?
F2 C15 1.347(3) . ?
C4 C5 1.395(3) . ?
C4 C9 1.405(4) . ?
C4 Na1 2.970(3) 2_675 ?
C5 C6 1.385(4) . ?
C5 Na1 3.066(3) 2_675 ?
C6 C7 1.375(4) . ?
C7 C8 1.378(4) . ?
C8 C9 1.394(3) . ?
C9 C10 1.468(4) . ?
C11 C16 1.380(4) . ?
C11 C12 1.394(4) . ?
C12 C13 1.378(4) . ?
C13 C14 1.374(4) . ?
C14 C15 1.369(4) . ?
C15 C16 1.369(4) . ?
 
loop_
    _geom_angle_atom_site_label_1
    _geom_angle_atom_site_label_2
    _geom_angle_atom_site_label_3
    _geom_angle
    _geom_angle_site_symmetry_1
    _geom_angle_site_symmetry_3
    _geom_angle_publ_flag
O1 Na1 O1 89.41(6) . 2_675 ?
O1 Na1 N1 76.05(7) . . ?
O1 Na1 N1 146.60(9) 2_675 . ?
O1 Na1 F1 142.63(7) . . ?
O1 Na1 F1 125.64(7) 2_675 . ?
N1 Na1 F1 67.32(6) . . ?
O1 Na1 C3 71.27(11) . . ?
O1 Na1 C3 95.30(11) 2_675 . ?
N1 Na1 C3 107.75(10) . . ?
F1 Na1 C3 112.62(13) . . ?
O1 Na1 C4 105.01(7) . 2_675 ?
O1 Na1 C4 26.31(6) 2_675 2_675 ?
N1 Na1 C4 171.28(9) . 2_675 ?
F1 Na1 C4 112.32(7) . 2_675 ?
C3 Na1 C4 80.60(10) . 2_675 ?
O1 Na1 C5 130.48(7) . 2_675 ?
O1 Na1 C5 49.56(6) 2_675 2_675 ?
N1 Na1 C5 153.47(8) . 2_675 ?
F1 Na1 C5 86.34(7) . 2_675 ?
C3 Na1 C5 84.68(10) . 2_675 ?
C4 Na1 C5 26.67(7) 2_675 2_675 ?
O1 Na1 Al1 35.18(5) . . ?
O1 Na1 Al1 101.74(5) 2_675 . ?
N1 Na1 Al1 83.59(6) . . ?
F1 Na1 Al1 129.25(6) . . ?
C3 Na1 Al1 38.05(9) . . ?
C4 Na1 Al1 102.31(6) 2_675 . ?
C5 Na1 Al1 117.56(7) 2_675 . ?
O1 Na1 Na1 45.19(5) . 2_675 ?
O1 Na1 Na1 44.22(4) 2_675 2_675 ?
N1 Na1 Na1 115.10(7) . 2_675 ?
F1 Na1 Na1 165.40(8) . 2_675 ?
C3 Na1 Na1 80.89(12) . 2_675 ?
C4 Na1 Na1 62.91(6) 2_675 2_675 ?
C5 Na1 Na1 89.57(6) 2_675 2_675 ?
Al1 Na1 Na1 64.81(4) . 2_675 ?
O1 Na1 Al1 94.28(6) . 2_675 ?
O1 Na1 Al1 29.73(5) 2_675 2_675 ?
N1 Na1 Al1 120.39(7) . 2_675 ?
F1 Na1 Al1 110.15(6) . 2_675 ?
C3 Na1 Al1 124.59(11) . 2_675 ?
C4 Na1 Al1 51.08(5) 2_675 2_675 ?
C5 Na1 Al1 64.58(6) 2_675 2_675 ?
Al1 Na1 Al1 120.47(3) . 2_675 ?
Na1 Na1 Al1 55.66(3) 2_675 2_675 ?
O1 Al1 C2 106.64(11) . . ?
O1 Al1 C1 106.14(14) . . ?
C2 Al1 C1 114.77(18) . . ?
O1 Al1 C3 101.10(15) . . ?
C2 Al1 C3 115.92(17) . . ?
C1 Al1 C3 110.7(2) . . ?
O1 Al1 Na1 46.01(6) . . ?
C2 Al1 Na1 108.80(10) . . ?
C1 Al1 Na1 134.23(15) . . ?
C3 Al1 Na1 58.39(16) . . ?
O1 Al1 Na1 39.05(5) . 2_675 ?
C2 Al1 Na1 143.81(10) . 2_675 ?
C1 Al1 Na1 76.81(13) . 2_675 ?
C3 Al1 Na1 88.10(12) . 2_675 ?
Na1 Al1 Na1 59.53(3) . 2_675 ?
C10 N1 C11 117.3(2) . . ?
C10 N1 Na1 123.94(18) . . ?
C11 N1 Na1 116.96(16) . . ?
C4 O1 Al1 122.80(15) . . ?
C4 O1 Na1 126.01(15) . . ?
Al1 O1 Na1 98.81(8) . . ?
C4 O1 Na1 102.68(14) . 2_675 ?
Al1 O1 Na1 111.22(8) . 2_675 ?
Na1 O1 Na1 90.59(6) . 2_675 ?
C16 F1 Na1 115.88(14) . . ?
Al1 C3 Na1 83.56(16) . . ?
O1 C4 C5 118.9(2) . . ?
O1 C4 C9 122.5(2) . . ?
C5 C4 C9 118.5(2) . . ?
O1 C4 Na1 51.01(11) . 2_675 ?
C5 C4 Na1 80.51(15) . 2_675 ?
C9 C4 Na1 140.81(16) . 2_675 ?
C6 C5 C4 121.2(3) . . ?
C6 C5 Na1 141.05(19) . 2_675 ?
C4 C5 Na1 72.82(14) . 2_675 ?
C7 C6 C5 120.2(3) . . ?
C6 C7 C8 119.2(3) . . ?
C7 C8 C9 122.0(3) . . ?
C8 C9 C4 118.8(2) . . ?
C8 C9 C10 115.8(2) . . ?
C4 C9 C10 125.4(2) . . ?
N1 C10 C9 127.0(2) . . ?
C16 C11 C12 117.0(2) . . ?
C16 C11 N1 117.6(2) . . ?
C12 C11 N1 125.2(2) . . ?
C13 C12 C11 120.5(3) . . ?
C14 C13 C12 121.5(3) . . ?
C15 C14 C13 118.0(3) . . ?
F2 C15 C16 118.6(3) . . ?
F2 C15 C14 120.3(3) . . ?
C16 C15 C14 121.0(3) . . ?
F1 C16 C15 119.5(2) . . ?
F1 C16 C11 118.6(2) . . ?
C15 C16 C11 121.9(3) . . ?
 
_iucr_refine_instructions_details
;
 
    shelx.res created by SHELXL-2014/7
 
TITL smart in P-1
CELL  0.71073   8.5668  10.2749  11.1625  111.026   91.093  112.001
ZERR     1.00   0.0008   0.0008   0.0008    0.006    0.005    0.006
LATT   1
SFAC  C    H    N    O    F    NA   AL
UNIT  32 34 2 2 4 2 2
MERG   2
FMAP   2
PLAN   10
ACTA
BOND
 
L.S.   12
TEMP     0.00
WGHT    0.060800
FVAR       4.68240
NA1   6    0.401737    1.102286    0.091334    11.00000    0.07467    0.06666 =
         0.03718    0.02611    0.01850    0.04610
AL1   7    0.274860    0.760805    0.075014    11.00000    0.04799    0.05323 =
         0.03891    0.01794    0.01014    0.02085
N1    3    0.464811    1.168899    0.320281    11.00000    0.04552    0.03849 =
         0.03554    0.01710    0.01148    0.01844
O1    4    0.489140    0.918445    0.104626    11.00000    0.04660    0.04609 =
         0.03321    0.01753    0.00728    0.02305
F1    5    0.318173    1.307675    0.221937    11.00000    0.08864    0.07613 =
         0.05092    0.03644    0.02539    0.05323
F2    5    0.152280    1.471262    0.358107    11.00000    0.10171    0.07970 =
         0.09210    0.04608    0.03604    0.06502
C1    1    0.290156    0.572801   -0.046690    11.00000    0.08901    0.06870 =
         0.11446   -0.01628    0.02556    0.01730
AFIX  33
H1A   2    0.182181    0.487508   -0.065251    11.00000   -1.50000
H1B   2    0.318393    0.584109   -0.126235    11.00000   -1.50000
H1C   2    0.377324    0.555481   -0.007687    11.00000   -1.50000
AFIX   0
C2    1    0.227415    0.760255    0.246370    11.00000    0.05619    0.06976 =
         0.06438    0.04217    0.01028    0.02536
AFIX  33
H2A   2    0.117514    0.680268    0.235657    11.00000   -1.50000
H2B   2    0.313981    0.743266    0.286507    11.00000   -1.50000
H2C   2    0.227567    0.856961    0.300679    11.00000   -1.50000
AFIX   0
C3    1    0.130313    0.823170   -0.013596    11.00000    0.05883    0.11433 =
         0.07073    0.06416    0.01357    0.02283
C4    1    0.623897    0.944183    0.187888    11.00000    0.04334    0.04310 =
         0.03702    0.02496    0.01300    0.01977
C5    1    0.715436    0.853542    0.147023    11.00000    0.05649    0.04947 =
         0.04427    0.02279    0.01277    0.02758
AFIX  43
H5    2    0.676721    0.771767    0.066264    11.00000   -1.20000
AFIX   0
C6    1    0.862943    0.883078    0.224505    11.00000    0.05254    0.06487 =
         0.05340    0.03510    0.01682    0.03365
AFIX  43
H6    2    0.923343    0.822506    0.194755    11.00000   -1.20000
AFIX   0
C7    1    0.920280    1.001638    0.345216    11.00000    0.03978    0.07371 =
         0.05886    0.04212    0.01083    0.02415
AFIX  43
H7    2    1.021019    1.023626    0.396414    11.00000   -1.20000
AFIX   0
C8    1    0.826617    1.087502    0.389410    11.00000    0.04386    0.05523 =
         0.03758    0.02319    0.00600    0.01443
AFIX  43
H8    2    0.863135    1.164987    0.472535    11.00000   -1.20000
AFIX   0
C9    1    0.678736    1.061676    0.313220    11.00000    0.04310    0.04355 =
         0.03510    0.02156    0.01050    0.01875
C10   1    0.589335    1.158773    0.374996    11.00000    0.04663    0.03892 =
         0.03503    0.01656    0.00987    0.01315
C11   1    0.386221    1.258020    0.401714    11.00000    0.04439    0.03629 =
         0.04107    0.01620    0.01359    0.01335
C12   1    0.369154    1.274133    0.529570    11.00000    0.05465    0.04223 =
         0.04514    0.01915    0.01423    0.01780
AFIX  43
H12   2    0.415960    1.227704    0.568669    11.00000   -1.20000
AFIX   0
C13   1    0.283468    1.358324    0.598514    11.00000    0.06698    0.04779 =
         0.04639    0.01826    0.02405    0.01809
AFIX  43
H13   2    0.275266    1.369335    0.684271    11.00000   -1.20000
AFIX   0
C14   1    0.209857    1.426387    0.543447    11.00000    0.06411    0.04206 =
         0.06362    0.01859    0.03305    0.02218
AFIX  43
H14   2    0.152296    1.483076    0.590644    11.00000   -1.20000
AFIX   0
C15   1    0.223788    1.408253    0.417036    11.00000    0.05794    0.04107 =
         0.07090    0.02646    0.01855    0.02539
C16   1    0.308809    1.325099    0.347600    11.00000    0.05580    0.04323 =
         0.04597    0.02292    0.01824    0.02144
H10   2    0.634691    1.214418    0.468152    11.00000    0.02749
H3C   2    0.171961    0.845413   -0.086010    11.00000    0.09310
H3B   2    0.109365    0.898943    0.028529    11.00000    0.09845
H3A   2    0.017669    0.743968   -0.049799    11.00000    0.08891
HKLF    4
 
REM  smart in P-1
REM R1 =  0.0498 for    1859 Fo > 4sig(Fo)  and  0.1230 for all    3829 data
REM    215 parameters refined using      0 restraints
 
END
 
WGHT      0.0614      0.0000
 
REM Highest difference peak  0.238,  deepest hole -0.473,  1-sigma level  0.058
Q1    1   0.3575  1.2666  0.4601  11.00000  0.05    0.24
Q2    1   0.7134  1.0759  0.3632  11.00000  0.05    0.22
Q3    1   0.4687  0.8787 -0.0178  11.00000  0.05    0.21
Q4    1   0.2823  0.7750  0.1619  11.00000  0.05    0.20
Q5    1   0.3006  0.6455 -0.0410  11.00000  0.05    0.19
Q6    1   0.4689  0.8174  0.3548  11.00000  0.05    0.19
Q7    1   0.3805  0.8574  0.3418  11.00000  0.05    0.19
Q8    1   0.4049  1.3340  0.4017  11.00000  0.05    0.19
Q9    1   0.4235  0.5854 -0.0876  11.00000  0.05    0.18
Q10   1   0.7924  0.8747  0.1677  11.00000  0.05    0.18
;
 
# END of CIF
